# Supplementary material for: Quality Characteristics and Anthocyanin Profiles of Different Vitis amurensis Grape Cultivars and Hybrids from Chinese Germplasm
Source: Molecules. 2021 Nov 5;26(21):6696. doi: 10.3390/molecules26216696 (PMC8588336; doi:10.3390/molecules26216696)
Supplement: Supplementary file 1 [file molecules-26-06696-s001.zip]

Archive with 1 entries (1 files):
- molecules-1393045-supplementary.pdf
